# Supplementary material for: Synergistic Effect Evaluation and Mechanism Investigation of Vitamin B6 and B12 in Models of Neuroinflammation
Source: Int J Mol Sci. 2025 Nov 12;26(22):10956. doi: 10.3390/ijms262210956 (PMC12652146; doi:10.3390/ijms262210956)
Supplement: Supplementary file 1 [file ijms-26-10956-s001.zip]

Archive with 1 entries (1 files):
- ijms-3962410-supplementary.pdf
